# Supplementary material for: Influenza Vaccine Uptake in Italy—The 2022–2023 Seasonal Influenza Vaccination Campaign in Italy: An Update from the OBVIOUS Project
Source: Vaccines (Basel). 2024 Mar 12;12(3):297. doi: 10.3390/vaccines12030297 (PMC10974551; doi:10.3390/vaccines12030297)
Supplement: Supplementary file 1 [file vaccines-12-00297-s001.zip]

Archive with 2 entries (2 files):
- Supplemental Material S1.docx.pdf
- SUPPLEMENTALS tables & figures.docx.pdf
